# Supplementary material for: A Systematic Review on Viruses in Mass-Reared Edible Insect Species
Source: Viruses. 2021 Nov 15;13(11):2280. doi: 10.3390/v13112280 (PMC8619331; doi:10.3390/v13112280)
Supplement: Supplementary file 1 [file viruses-13-02280-s001.zip]

Archive with 1 entries (1 files):
- viruses-1316985-supplementary.xlsx
