# Supplementary material for: A Systematic Review on Viruses in Mass-Reared Edible Insect Species
Source: Viruses. 2021 Nov 15;13(11):2280. doi: 10.3390/v13112280 (PMC8619331; doi:10.3390/v13112280)
Supplement: Supplementary file 1 [file viruses-13-02280-s001.zip › viruses-1316985-supplementary.xlsx]

## Sheet: Foglio1
Database source	Authors	Title	Source	Publication Year	DOI	PMID	Edible insect specie
Other source	Pham H.T., Yu Q., Bergoin M., Tijssen P.	A novel ambisense densovirus, Acheta domesticus mini ambidensovirus, from crickets. Genome Announcements	Genome Announc	2013	10.1128/genomeA.00914-13		Acheta domesticus
Other source	Christian P.D., Scotti P.	A Suggested Taxonomy and Nomenclature for the Cricket Paralysis and Drosophila C Virus Complex	J Invertebr Pathol	1994	10.1006/jipa.1994.1030		Acheta domesticus
PubMed	Pham H.T., Bergoin M., Tijssen P.	Acheta domesticus Volvovirus, a Novel Single-Stranded Circular DNA Virus of the House Cricket	Genome Announc	2013	10.1128/genomeA.00079-13		Acheta domesticus
PubMed	Sakuna K., Elliman J., Owens L.	Assessment of a cricket, Acheta domesticus, bioassay for Chequa Iflavirus and bunya-like virus from redclaw crayfish Cherax quadricarinatus	J Invertebr Pathol	2017	10.1016/j.jip.2017.09.005		Acheta domesticus
Web of Science	Weissman, D.B., Gray, D.A., Hanh T.P., Tijssen P.	Billions and billions sold: Pet-feeder crickets (Orthoptera: Gryllidae), commercial cricket farms, an epizootic densovirus, and government regulations make for a potential disaster	ZOOTAXA	2012	10.11646/zootaxa.3504.1.3		Acheta domesticus
PubMed	Kleespies R.G., Tidona C.A., Darai G.	Characterization of a new iridovirus isolated from crickets and investigations on the host range	J Invertebr Pathol	1999	10.1006/jipa.1998.4821		Acheta domesticus
PubMed	Jakob N.J., Kleespies R.G., Tidona C.A., Müller K., Gelderblom H.R., Darai G.	Comparative analysis of the genome and host range characteristics of two insect iridoviruses: Chilo iridescent virus and a cricket iridovirus isolate	J Gen Virol	2002	10.1099/0022-1317-83-2-463		Acheta domesticus
Other source	Pham H.T., Iwao H., Szelei J., Li Y., Liu K., Bergoin M., Tijssen P.	Comparative Genomic Analysis of Acheta domesticus Densovirus Isolates from Different Outbreaks in Europe, North America, and Japan	Genome Announc	2013	10.1128/genomea.00629-13		Acheta domesticus
PubMed	Semberg E., de Miranda J.R., Low M., Jansson A., Forsgren E., Berggren Å.	Diagnostic protocols for the detection of Acheta domesticus densovirus (AdDV) in cricket frass	J Virol Methods	2019	10.1016/j.jviromet.2018.12.003		Acheta domesticus
Other source	Vandeweyer D., Lievens B., Van Campenhout L.	Identification of bacterial endospores and targeted detection of foodborne viruses in industrially reared insects for food	NAT. FOOD	2020	10.1038/s43016-020-0120-z		Acheta domesticus
Web of Science	Lee Y., Fuxa J.R.	Ingestion and defecation of recombinant and wild-type nucleopolyhedroviruses by scavenging and predatory arthropods	Environ. Entomol.	2000	10.1603/0046-225X-29.5.950		Acheta domesticus
PubMed	Pham H.T., Iwao H., Bergoin M., Tijssen P.	New Volvovirus Isolates from Acheta domesticus (Japan) and Gryllus assimilis (United States)	Genome Announc	2013	10.1128/genomeA.00328-13		Acheta domesticus
Other source	Styer E.L., Hamm J.J.	Report of a densovirus in a commercial cricket operation in the southeastern United States.	J Invertebr Pathol	1991	10.1016/0022-2011(91)90076-3		Acheta domesticus
PubMed	La Fauce K.A., Owens L.	RNA interference reduces PmergDNV expression and replication in an in vivo cricket model	J Invertebr Pathol	2009	10.1016/j.jip.2008.10.006		Acheta domesticus
Web of Science	Porter S.D., Valles s.M., Pereira R.M.	Scavenging crickets (Orthoptera: Gryllidae) transmit Solenopsis invicta virus 3 to red imported fire ant (Hymenoptera: Formicidae) colonies	FLA. ENTOMOL.	2016	10.1653/024.099.0444		Acheta domesticus
Web of Science	Valles, S.M., Chen Y.P.	Serendipitous discovery of an RNA virus from the cricket, Acheta domesticus	FLA. ENTOMOL.	2006	10.1653/0015-4040(2006)89[282:SDOARV]2.0.CO;2		Acheta domesticus
Web of Science	Szelei J., Woodring J., Goettel M.S., Duke G., Jousset F.-X., Liu K.Y., Zadori Z., Li Y., Styer E., Boucias D.G., Kleespies R.G., Bergoin M., Tijssen P.	Susceptibility of North-American and European crickets to Acheta domesticus densovirus (AdDNV) and associated epizootics	J Invertebr Pathol	2011	10.1016/j.jip.2010.12.009		Acheta domesticus
PubMed	Liu K., Li Y., Jousset F.X., Zadori Z., Szelei J., Yu Q., Pham H.T., Lépine F., Bergoin M., Tijssen P.	The Acheta domesticus densovirus, isolated from the European house cricket, has evolved an expression strategy unique among parvoviruses	J Virol	2011	10.1128/JVI.00625-11		Acheta domesticus
Other source	Plus N., Scotti P.D.	The biological properties of eight different isolates of cricket paralysis virus.	Annales de l’Institut Pasteur/Virologie	1984	10.1016/S0769-2617(84)80027-1		Acheta domesticus
Web of Science	La Fauce K.A., Owens L.	The use of insects as a bioassay for Penaeus merguiensis densovirus (PmergDNV)	J Invertebr Pathol	2009	10.1016/j.jip.2007.11.006		Acheta domesticus
PubMed	Lee Y., Fuxa J.R.	Transport of Wild-Type and Recombinant Nucleopolyhedroviruses by Scavenging and Predatory Arthropods	Microb Ecol	2000	nd	10882435	Acheta domesticus
Other resource	de Miranda, J. R., Granberg, F., Low, M., Onorati, P., Semberg, E., Jansson, A., & Berggren, Å.	Virus Diversity and Loads in Crickets Reared for Feed: Implications for Husbandry	Frontiers in Veterinary Science	2021	10.3389/fvets.2021.642085		Acheta domesticus
Other resource	de Miranda, J. R., Granberg, F., Onorati, P., Jansson, A., & Berggren, Å.	Virus prospecting Acheta domesticus.	Viruses	2021	10.3390/v13030364		Acheta domesticus
Other source	Li Z., Huang S., Huang W.-F., Geng H., Zhao Y., Li M., Chen Y., Su S.	A scientific note on detection of honeybee viruses in the darkling beetle (Alphitobius diaperinus, Coleoptera: Tenebrionidae), a new pest in Apis cerana cerana colonies	APIDOLOGIE	2016	10.1007/s13592-016-0430-1		Alphitobius diaperinus
Web of Science	Ou S.-C., Giambrone J.J., Macklin K.S.	Detection of infectious laryngotracheitis virus from darkling beetles and their immature stage (lesser mealworms) by quantitative polymerase chain reaction and virus isolation	J Invertebr Pathol	2012	10.3382/japr.2010-00314		Alphitobius diaperinus
Other source	Vandeweyer D., Lievens B., Van Campenhout L.	Identification of bacterial endospores and targeted detection of foodborne viruses in industrially reared insects for food	NAT. FOOD	2020	10.1038/s43016-020-0120-z		Alphitobius diaperinus
PubMed	McAllister J.C., Steelman C.D., Newberry L.A., Skeeles J.K.	Isolation of infectious bursal disease virus from the lesser mealworm, Alphitobius diaperinus (Panzer)	Poult Sci	1995	10.3382/ps.0740045		Alphitobius diaperinus
PubMed	Watson D.W., Guy J.S., Stringham S.M.	Limited transmission of turkey coronavirus in young turkeys by adult Alphitobius diaperinus (Coleoptera: Tenebrionidae)	J Med Entomol	2000	10.1093/jmedent/37.3.480		Alphitobius diaperinus
PubMed	De Las Casas E., Harein P.K., Deshmukh D.R., Pomeroy B.S.	Relationship between the lesser mealworm, fowl pox, and Newcastle disease virus in poultry	J Econ Entomol	1976	10.1093/jee/69.6.775		Alphitobius diaperinus
Other source	De las Casas E., Harein P.K., Deshmukh D.R., Pomeroy B.S.	The relationship between the lesser mealworm and avian viruses: I. Reovirus 24.	Environ. Entomol.	1973	10.1093/ee/2.6.1043		Alphitobius diaperinus
Other source	Despins J.L., Axtell R.C.	TRANSMISSION ENTERIC PATHOGENS OF TURKEYS BY DARKLING BEETLE LARVA(ALPHITOBIUS DIAPERINUS)	J Applied Poultry Res	1994	10.1093/japr/3.1.61		Alphitobius diaperinus
Other source	Goodwin M.A., Waltman W.D.	Transmission of Eimeria,viruses, and bacteria to chicks: darkling beetles (Alphitobius diaperinus) as vectors of pathogens	Journal of Applied Poultry Research	1996	10.1093/japr/5.1.51		Alphitobius diaperinus
Other source	Snedeker C., Wills F.K., Moulthrop I. M.	Some Studies on the Infectious Bursal Agent	Avian Diseases	1967	nd	6073840	Alphitobius diaperinus
Other source	Eidson C.S., Schmittle S.C., Goode R.B., Lal J.B.	Induction of leukosis tumors with the beetle Alphitobius diaperinus.	Am J Vet Res	1966	nd	6007732	Alphitobius diaperinus
PubMed	Constantino M., Christian P., Marina C.F., Williams T.	A comparison of techniques for detecting Invertebrate iridescent virus 6	J Virol Methods	2001	10.1016/s0166-0934(01)00356-1		Galleria mellonella
PubMed	Yule B.G., Lee P.E.	A cytological and immunological study of Tipula iridescent virus-infected Galleria mellonella larval hemocytes	Virology	1973	10.1016/0042-6822(73)90440-6		Galleria mellonella
Web of Science	Demir I., Nalcacioglu R., Gholizad L.M., Demirbag Z.	A highly effective nucleopolyhedrovirus against Malacosoma spp. (Lepidoptera: Lasiocampidae) from Turkey: isolation, characterization, phylogeny, and virulence	Turk J Agric For	2014	10.3906/tar-1307-32		Galleria mellonella
PubMed	Lery X., Fediere G., Taha A., Salah M., Giannotti J.	A new small RNA virus persistently infecting an established cell line of Galleria mellonella, induced by a heterologous infection	J Invertebr Pathol	1997	10.1006/jipa.1996.4617		Galleria mellonella
Web of Science	Lea M.S.	A SERICESTHIS IRIDESCENT VIRUS-INFECTION OF THE HEMOCYTES OF THE WAX MOTH GALLERIA-MELLONELLA - EFFECTS ON TOTAL AND DIFFERENTIAL COUNTS AND HEMOCYTE ONTOGENY	J Invertebr Pathol	1986	10.1016/0022-2011(86)90141-2		Galleria mellonella
Web of Science	Lea M.S.	A SERICESTHIS IRIDESCENT VIRUS-INFECTION OF THE HEMOCYTES OF THE WAXMOTH, GALLERIA-MELLONELLA (LEPIDOPTERA)	J Invertebr Pathol	1985	10.1016/0022-2011(85)90062-X		Galleria mellonella
PubMed	Longworth J.F., Carey G.P.	A small RNA virus with a divided genome from Heteronychus arator (F.) [Coleoperai Scarabaeidae]	J Gen Virol	1976	10.1099/0022-1317-33-1-31		Galleria mellonella
PubMed	Jafri R.H., Khan A.A.	A study of the development of a nuclear-polyhedrosis virus of Heliothis in Galleria mellonella larvae exposed to gamma rays	J Invertebr Pathol	1969	10.1016/0022-2011(69)90017-2		Galleria mellonella
Other source	Longworth J.F., Archibald R.D.	A virus of black beetle, Heteronychus arator (F.) (Coleoptera: Scarabaeidae)	New Zealand Journal of Zoology	1975	10.1080/03014223.1975.9517874		Galleria mellonella
PubMed	Hernández O., Maldonado G., Williams T.	An epizootic of patent iridescent virus disease in multiple species of blackflies in Chiapas, Mexico	Med Vet Entomol	2000	10.1046/j.1365-2915.2000.00258.x		Galleria mellonella
PubMed	Bailey L., Ball B.V., Woods R.D.	An iridovirus from bees	J Gen Virol	1976	10.1099/0022-1317-31-3-459		Galleria mellonella
Other source	Ozkan S., Coutts R.H.	Aspergillus fumigatus mycovirus causes mild hypervirulent effect on pathogenicity when tested on Galleria mellonella.	Fungal Genet Biol	2015	10.1016/j.fgb.2015.01.003		Galleria mellonella
Other source	Kleespies R., Tidona C., Darai G.	Characterization of a New Iridovirus Isolated from Crickets and Investigations on the Host Range	J Invertebr Pathol	1999	10.1006/jipa.1998.4821		Galleria mellonella
PubMed	Moore N.F., Kearns A., Pullin J.S.	Characterization of cricket paralysis virus-induced polypeptides in Drosophila cells	J Virol	1980	10.1128/JVI.33.1.1-9.1980		Galleria mellonella
PubMed	Yesilyurt A., Muratoglu H., Demirbag Z., Nalcacioglu R.	Chilo iridescent virus encodes two functional metalloproteases	Arch Virol	2019	10.1007/s00705-018-4108-z		Galleria mellonella
Other source	Jakob N.J., Kleespies R.G., Tidona C.A., Müller K., Gelderblom H.R., Darai G.	Comparative analysis of the genome and host range characteristics of two insect iridoviruses: Chilo iridescent virus and a cricket iridovirus isolate	J Gen Virol	2002	10.1099/0022-1317-83-2-463		Galleria mellonella
PubMed	Younghusband H.B., Lee P.E.	Cytochemistry and autoradiography of Tipula iridescent virus in Galleria mellonella	Virology	1970	10.1016/0042-6822(70)90223-0		Galleria mellonella
PubMed	Leutenegger R.	DEVELOPMENT OF AN ICOSAHEDRAL VIRUS IN HEMOCYTES OF GALLERIA MELLONELLA (L.)	Virology	1964	10.1016/0042-6822(64)90104-7		Galleria mellonella
PubMed	Jafri R.H., Chaudhry M.B.	Development of Tipula iridescent virus (TIV) in Galleria mellonella larvae exposed to gamma radiation	J Invertebr Pathol	1971	10.1016/0022-2011(91)90007-d		Galleria mellonella
Web of Science	Marina C.F., Feliciano J.M., Valle J., Williams T.	Effect of temperature, pH, ion concentration, and chloroform treatment on the stability of Invertebrate Iridescent Virus 6	J Invertebr Pathol	2000	10.1006/jipa.1999.4891		Galleria mellonella
PubMed	Büyükgüzel E., Tunaz H., Stanley D., Büyükgüzel K.	Eicosanoids mediate Galleria mellonella cellular immune response to viral infection	J Insect Physiol	2007	10.1016/j.jinsphys.2006.10.012		Galleria mellonella
PubMed	Nalcacioglu R., Muratoglu H., Yesilyurt A., van Oers M.M., Vlak J.M., Demirbag Z.	Enhanced insecticidal activity of Chilo iridescent virus expressing an insect specific neurotoxin	J Invertebr Pathol	2016	10.1016/j.jip.2016.06.010		Galleria mellonella
PubMed	Williams T., Thompson I.P.	Fatty acid profiles of invertebrate iridescent viruses	Arch Virol	1995	10.1007/BF01314974		Galleria mellonella
Web of Science	Traiyasut P., Mookhploy W., Kimura K., Yoshiyama M., Khongphinitbunjong K., Chantawannakul P.	First Detection of Honey Bee Viruses in Wax Moth	Chiang Mai J. Sci.	2016	nd	nd	Galleria mellonella
PubMed	Garzon S., Strykowski H., Charpentier G.	Implication of mitochondria in the replication of Nodamura virus in larvae of the Lepidoptera, Galleria mellonella (L.) and in suckling mice	Arch Virol	1990	10.1007/BF01316670		Galleria mellonella
PubMed	Miloserdova V.D., Sukhorada E.M.	In vitro cultivation of testicular cysts of the greater wax moth and multiplication of the associated nuclear polyhedrosis virus	J Invertebr Pathol	1975	10.1016/0022-2011(75)90162-7		Galleria mellonella
Web of Science	Tal J., Attathom T.	INSECTICIDAL POTENTIAL OF THE INSECT PARVOVIRUS GMDNV	Arch. Insect Biochem. Physiol.	1993	10.1002/arch.940220304		Galleria mellonella
PubMed	Garzon S., Charpentier G., Kurstak E.	Morphogenesis of the nodamura virus in the larbae of the lepidopteran Galleria mellonella (L.)	Arch Virol	1978	10.1007/BF01317283		Galleria mellonella
PubMed	Komissarenko S.V., Zherebtsova E.N., Sutugina L.P., Primatchenko L.V.	Non-occluded particles of nuclear polyhedrosis virus infecting Galleria mellonella L.: titration in vivo and in vitro. Brief report	Arch Virol	1979	10.1007/BF01315023		Galleria mellonella
Other source	El Husseini M.	Pathogenicity of nuclear polyhedrosis virus to Galleria mellonella L. (Lepidoptera: Pyralidae) and its control on stored beeswax foundations	Egyptian Journal of Biological Pest Control	2020	10.1186/s41938-020-00302-4		Galleria mellonella
Web of Science	Rud Y., Prylutska S., Buchatskyy L., Prylutskyy Y., Ritter U., Scharff P.	Photodynamic inactivation of mosquito iridovirus (MIV) by C-60 fullerenes	MATERIALWISS WERKST	2011	10.1002/mawe.201100745		Galleria mellonella
PubMed	Krell P., Lee P.E.	Polypeptides in Tipula iridescent virus (TIV) and in TIV-infected hemocytes of Galleria mellonella (L.) larvae	Virology	1974	10.1016/0042-6822(74)90327-4		Galleria mellonella
Web of Science	Stairs G.R.	QUANTITATIVE STUDIES ON THE INFECTION OF GALLERIA-MELLONELLA WITH A NUCLEAR POLYHEDROSIS-VIRUS OF BOMBYX-MORI	J Invertebr Pathol	1991	10.1016/0022-2011(91)90144-F		Galleria mellonella
PubMed	Johnson K.N., Ball L.A.	Recovery of infectious pariacoto virus from cDNA clones and identification of susceptible cell lines	J Virol	2001	10.1128/JVI.75.24.12220-12227.2001		Galleria mellonella
PubMed	Tanada Y., Tanabe A.M.	Resistance of Galleria mellonella (Linnaeus) to the Tipula iridescent virus at high temperatures	J Invertebr Pathol	1965	10.1016/0022-2011(65)90035-2		Galleria mellonella
PubMed	Martínez G., Christian P., Marina C., Williams T.	Sensitivity of Invertebrate iridescent virus 6 to organic solvents, detergents, enzymes and temperature treatment	Virus Res	2003	10.1016/s0168-1702(02)00271-x		Galleria mellonella
PubMed	Barwise A.H., Walker I.O.	Studies on the DNA of a virus from Galleria mellonella	FEBS Lett	1970	10.1016/0014-5793(70)80028-x		Galleria mellonella
Web of Science	Szelei J., Woodring J., Goettel M.S., Duke G., Jousset F.-X., Liu K.Y., Zadori Z., Li Y., Styer E., Boucias D.G., Kleespies R.G., Bergoin M., Tijssen P.	Susceptibility of North-American and European crickets to Acheta domesticus densovirus (AdDNV) and associated epizootics	J Invertebr Pathol	2011	10.1016/j.jip.2010.12.009		Galleria mellonella
Web of Science	FRASER M.J., STAIRS G.R.	SUSCEPTIBILITY OF TRICHOPLUSIA-NI, HELIOTHIS-ZEA (NOCTUIDAE), AND MANDUCA-SEXTA (SPHINGIDAE) TO A NUCLEAR POLYHEDROSIS-VIRUS FROM GALLERIA-MELLONELLA (PYRALIDAE)	J Invertebr Pathol	1982	10.1016/0022-2011(82)90123-9		Galleria mellonella
PubMed	Rohel D.Z., Chadwick J., Faulkner P.	Tests with inactivated cricket paralysis virus as a possible immunogen against a virus infection of Galleria mellonella larvae	Intervirology	1980	10.1159/000149164		Galleria mellonella
PubMed	Smirnoff W.A.	The amount of potassium and sulfur in healthy and nuclear polyhedrosis virus-infected larvae of Galleria mellonella	J Invertebr Pathol	1971	10.1016/0022-2011(71)90162-5		Galleria mellonella
PubMed	Bird F.T.	The development of Tipula iridescent virus in the crane fly, Tipula paludosa Meig., and the wax moth, Galleria mellonella L	Can J Microbiol	1961	10.1139/m61-098		Galleria mellonella
PubMed	Fraser M.J., Hink W.F.	The isolation and characterization of the MP and FP plaque variants of Galleria mellonella nuclear polyhedrosis virus	Virology	1982	10.1016/0042-6822(82)90476-7		Galleria mellonella
PubMed	Bailey L., Newman J.F., Porterfield J.S.	The multiplication of Nodamura virus in insect and mammalian cell cultures	J Gen Virol	1975	10.1099/0022-1317-26-1-15		Galleria mellonella
PubMed	Rud Y., Buchatskyy L., Prylutskyy Y., Marchenko O., Senenko A., Schütze Ch., Ritter U.	Using C60 fullerenes for photodynamic inactivation of mosquito iridescent viruses	J Enzyme Inhib Med Chem	2012	10.3109/14756366.2011.601303		Galleria mellonella
PubMed	Johnson K.N., Ball L.A.	Virions of Pariacoto virus contain a minor protein translated from the second AUG codon of the capsid protein open reading frame	J Gen Virol	2003	10.1099/vir.0.19419-0		Galleria mellonella
PubMed	Younghusband H.B., Lee P.E.	Virus-cell studies of tipula iridescent virus in Galleria mellonella L. I. Electron microscopy of infection and synthesis of tipula iridescent virus in hemocytes	Virology	1969	10.1016/0042-6822(69)90366-3		Galleria mellonella
Other source	Kelly D., Ayres M., Lescott T., Robertson J., Happ G.	A small iridescent virus (type 29) isolated from Tenebrio molitor: a comparison of its proteins and antigens with six other iridescent viruses.	J Gen Virol	1979	10.1099/0022-1317-42-1-95		Galleria mellonella
Web of Science	Weissman, D.B., Gray, D.A., Hanh T.P., Tijssen P.	Billions and billions sold: Pet-feeder crickets (Orthoptera: Gryllidae), commercial cricket farms, an epizootic densovirus, and government regulations make for a potential disaster	ZOOTAXA	2012	10.11646/zootaxa.3504.1.3		Gryllodes sigillatus
Other source	Vandeweyer D., Lievens B., Van Campenhout L.	Identification of bacterial endospores and targeted detection of foodborne viruses in industrially reared insects for food	NAT. FOOD	2020	10.1038/s43016-020-0120-z		Gryllodes sigillatus
Other source	Weissman, David B.; Gray, David A.; Hanh Thi Pham; Tijssen, Peter	Billions and billions sold: Pet-feeder crickets (Orthoptera: Gryllidae), commercial cricket farms, an epizootic densovirus, and government regulations make for a potential disaster	ZOOTAXA	2012	10.11646/zootaxa.3504.1.3		Gryllus assimilis
Other source	Jakob N.J., Kleespies R.G., Tidona C.A., Müller K., Gelderblom H.R., Darai G.	Comparative analysis of the genome and host range characteristics of two insect iridoviruses: Chilo iridescent virus and a cricket iridovirus isolate	J Gen Virol	2002	10.1099/0022-1317-83-2-463		Gryllus assimilis
PubMed	Pham H.T., Iwao H., Bergoin M., Tijssen P.	New Volvovirus Isolates from Acheta domesticus (Japan) and Gryllus assimilis (United States)	Genome Announc	2013	10.1128/genomeA.00328-13		Gryllus assimilis
Web of Science	Szelei J., Woodring J., Goettel M.S., Duke G., Jousset F.-X., Liu K.Y., Zadori Z., Li Y., Styer E., Boucias D.G., Kleespies R.G., Bergoin M., Tijssen P.	Susceptibility of North-American and European crickets to Acheta domesticus densovirus (AdDNV) and associated epizootics	J Invertebr Pathol	2011	10.1016/j.jip.2010.12.009		Gryllus assimilis
Other source	Huger A.M.	A new virus disease of crickets (Orthoptera: Gryllidae) causing macronucleosis of fatbody	J Invertebr Pathol	1985	10.1016/0022-2011(85)90055-2		Gryllus bimaculatus
Other source	Christian P.D., Scotti P.	A Suggested Taxonomy and Nomenclature for the Cricket Paralysis and Drosophila C Virus Complex	J Invertebr Pathol	1994	10.1006/jipa.1994.1030		Gryllus bimaculatus
Web of Science	Weissman, D.B., Gray, D.A., Hanh T.P., Tijssen P.	Billions and billions sold: Pet-feeder crickets (Orthoptera: Gryllidae), commercial cricket farms, an epizootic densovirus, and government regulations make for a potential disaster	ZOOTAXA	2012	10.11646/zootaxa.3504.1.3		Gryllus bimaculatus
PubMed	Kleespies R.G., Tidona C.A., Darai G.	Characterization of a new iridovirus isolated from crickets and investigations on the host range	J Invertebr Pathol	1999	10.1006/jipa.1998.4821		Gryllus bimaculatus
PubMed	Just F.T., Essbauer S.S.	Characterization of an iridescent virus isolated from Gryllus bimaculatus (Orthoptera: Gryllidae)	J Invertebr Pathol	2001	10.1006/jipa.2000.4985		Gryllus bimaculatus
PubMed	Jakob N.J., Kleespies R.G., Tidona C.A., Müller K., Gelderblom H.R., Darai G.	Comparative analysis of the genome and host range characteristics of two insect iridoviruses: Chilo iridescent virus and a cricket iridovirus isolate	J Gen Virol	2002	10.1099/0022-1317-83-2-463		Gryllus bimaculatus
PubMed	Papp T., Marschang R.E.	Detection and Characterization of Invertebrate Iridoviruses Found in Reptiles and Prey Insects in Europe over the Past Two Decades	Viruses	2019	10.3390/v11070600		Gryllus bimaculatus
PubMed	Weinmann N., Papp T., Pedro Alves de Matos A., Teifke J.P., Marschang R.E.	Experimental infection of crickets (Gryllus bimaculatus) with an invertebrate iridovirus isolated from a high-casqued chameleon (Chamaeleo hoehnelii)	J Vet Diagn Invest	2007	10.1177/104063870701900609		Gryllus bimaculatus
Web of Science	Szelei J., Woodring J., Goettel M.S., Duke G., Jousset F.-X., Liu K.Y., Zadori Z., Li Y., Styer E., Boucias D.G., Kleespies R.G., Bergoin M., Tijssen P.	Susceptibility of North-American and European crickets to Acheta domesticus densovirus (AdDNV) and associated epizootics	J Invertebr Pathol	2011	10.1016/j.jip.2010.12.009		Gryllus bimaculatus
Other source	Plus N., Scotti P.D.	The biological properties of eight different isolates of cricket paralysis virus.	Annales de l’Institut Pasteur/Virologie	1984	10.1016/s0769-2617(84)80027-1		Gryllus bimaculatus
Web of Science	Wang Y. Kleespies R.G., Huger A.M., Jehle J.A.	The genome of Gryllus bimaculatus nudivirus indicates an ancient diversification of baculovirus-related nonoccluded nudiviruses of insects	J Virol	2007	10.1128/JVI.02781-06		Gryllus bimaculatus
PubMed	Just F., Essbauer S., Ahne W., Blahak S.	Occurrence of an invertebrate iridescent-like virus (Iridoviridae) in reptiles	J Vet Med B Infect Dis Vet Public Health	2001	10.1046/j.1439-0450.2001.00495.x		Gryllus bimaculatus
Other source	Jaeger B., Langridge W.H.R.	Infection of Locusta migratoria with entomopoxviruses from Arphia conspersa and Melanoplus sanguinipes grasshoppers.	J Invertebr Pathol	1984	10.1016/0022-2011(84)90083-1		Locusta migratoria
Other source	Bensimon A., Zinger S., Gerassi E., Hauschner A., Harpaz I., Sela I.	‘‘Dark cheeks,’’ a lethal disease of locusts provoked by a lepidopterous baculovirus.	J Invertebr Pathol	1987	10.1016/0022-2011(87)90090-5		Locusta migratoria
PubMed	Faktor O., Raviv D.	A polymerase chain reaction for the detection of nucleopolyhedroviruses in infected insects: the fate of the Spodoptera littoralis virus in Locusta migratoria	J Virol Methods	1996	10.1016/0166-0934(96)02074-5		Locusta migratoria
PubMed	Kleespies R.G., Tidona C.A., Darai G.	Characterization of a new iridovirus isolated from crickets and investigations on the host range	J Invertebr Pathol	1999	10.1006/jipa.1998.4821		Locusta migratoria
PubMed	Jakob N.J., Kleespies R.G., Tidona C.A., Müller K., Gelderblom H.R., Darai G.	Comparative analysis of the genome and host range characteristics of two insect iridoviruses: Chilo iridescent virus and a cricket iridovirus isolate	J Gen Virol	2002	10.1099/0022-1317-83-2-463		Locusta migratoria
Other source	Levin D.B., Adachi D., Williams L.L., Myles T.G.	host specificity and molecular characterization of the entomopoxvirus of the lesser migratory grasshopper, Melanoplus sanguinipes.	J Invertebr Pathol	1993	10.1006/jipa.1993.1106		Locusta migratoria
Web of Science	Colgan D.J.	STUDIES OF THE MORTALITY OF LOCUSTA-MIGRATORIA (L) TREATED WITH A POLYHEDROSIS-VIRUS FROM THE GRASSHOPPER CALEDIA-CAPTIVA (F) (ORTHOPTERA, ACRIDIDAE)	Bull. Entomol. Res.	1986	10.1017/S0007485300015042		Locusta migratoria
Other source	Purrini K., Kohring G.-W., Seguni Z.	Studies on a New Disease in a Natural Population of Migratory Locusts, Locusta migratoria, Caused by an Entomopoxvirus	J Invertebr Pathol	1988	10.1016/0022-2011(88)90037-7 url to share this paper:		Locusta migratoria
Other source	Moussa A.Y.	A new virus disease in the housefly, Musca domestica (Diptera).	J Invertebr Pathol	1978	10.1016/0022-2011(78)90009-5		Musca domestica
Other source	Tyasasmaya T., Wuryastuty H., Wasito W., Sievert K.	Avian Influenza Virus H5N1 Remained Exist in Internal organs of House Flies 24 Hours Post-infection.	J Veteriner	2016	10.1371/journal.pone.0027814		Musca domestica
PubMed	Coler R.R., Boucias D.G., Frank J.H., Maruniak J.E., Garcia-Canedo A., Pendland J.C.	Characterization and description of a virus causing salivary gland hyperplasia in the housefly, Musca domestica	Med Vet Entomol	1993	10.1111/j.1365-2915.1993.tb00688.x		Musca domestica
PubMed	Chakrabarti S., King D.J., Afonso C., Swayne D., Cardona C.J., Kuney D.R., Gerry A.C.	Detection and isolation of exotic Newcastle disease virus from field-collected flies	J Med Entomol	2007	10.1603/0022-2585(2007)44[840:daioen]2.0.co;2		Musca domestica
PubMed	Joshi L.R., Mohr K.A., Clement T., Hain K.S., Myers B., Yaros J., Nelson E.A., Christopher-Hennings J., Gava D., Schaefer R., Caron L., Dee S., Diel D.G.	Detection of the Emerging Picornavirus Senecavirus A in Pigs, Mice, and Houseflies	J Clin Microbiol	2016	10.1128/JCM.03390-15		Musca domestica
PubMed	Sprygin A., Pestova Y., Prutnikov P., Kononov A.	Detection of vaccine-like lumpy skin disease virus in cattle and Musca domestica L. flies in an outbreak of lumpy skin disease in Russia in 2017	Transbound Emerg Dis	2018	10.1111/tbed.12897		Musca domestica
PubMed	Lietze V.U., Geden C.J., Doyle M.A., Boucias D.G.	Disease dynamics and persistence of Musca domestica salivary gland hypertrophy virus infections in laboratory house fly (Musca domestica) populations	Appl Environ Microbiol	2011	10.1128/AEM.06500-11		Musca domestica
PubMed	Schaler J., Stoffolano J. Jr, Fausto A.M., Gambellini G., Burand J.	Effect of Diet on Adult House Fly (Diptera: Muscidae) Injected With the Salivary Gland Hypertrophy Virus (MdSGHV)	J Insect Sci	2018	10.1093/jisesa/iey040		Musca domestica
PubMed	Lietze V.U., Geden C.J., Blackburn P., Boucias D.G.	Effects of salivary gland hypertrophy virus on the reproductive behavior of the housefly, Musca domestica	Appl Environ Microbiol	2007	10.1128/AEM.02694-06		Musca domestica
PubMed	Boucias D., Baniszewski J., Prompiboon P., Lietze V., Geden C.	Enhancement of the Musca domestica hytrosavirus infection with orally delivered reducing agents	J Invertebr Pathol	2015	10.1016/j.jip.2014.10.004		Musca domestica
PubMed	Bouillant A., Lee V.H., Hanson R.P.	EPIZOOTIOLOGY ON MINK ENTERITIS. II. MUSCA DOMESTICA L AS A POSSIBLE VECTOR OF VIRUS	Can J Comp Med Vet Sci	1965	nd	14290947	Musca domestica
PubMed	Wanaratana S., Amonsin A., Chaisingh A., Panyim S., Sasipreeyajan J., Pakpinyo S.	Experimental assessment of houseflies as vectors in avian influenza subtype H5N1 transmission in chickens	Avian Diseases	2013	10.1637/10347-090412-Reg.1		Musca domestica
PubMed	Watson D.W., Niño E.L., Rochon K., Denning S., Smith L., Guy J.S.	Experimental evaluation of Musca domestica (Diptera: Muscidae) as a vector of Newcastle disease virus	J Med Entomol	2007	10.1603/0022-2585(2007)44[666:eeomdd]2.0.co;2		Musca domestica
PubMed	Howard C.W., Clark P.F.	EXPERIMENTS ON INSECT TRANSMISSION OF THE VIRUS OF POLIOMYELITIS	J Exp Med	1912	10.1084/jem.16.6.850		Musca domestica
PubMed	Pitkin A., Deen J., Otake S., Moon R., Dee S.	Further assessment of houseflies (Musca domestica) as vectors for the mechanical transport and transmission of porcine reproductive and respiratory syndrome virus under field conditions	Can J Vet Res	2009	nd	19436589	Musca domestica
Web of Science	Blunt R., McOrist S., McKillen J., McNair I., Jiang, T., Mellits K.	House fly vector for porcine circovirus 2b on commercial pig farms	Vet Microbiol	2011	10.1016/j.vetmic.2010.11.019		Musca domestica
Other source	Gregorio S.B., Nakao J.C., Beran G.W.	Human enteroviruses in animals and arthropods in central Philippines	Southeast Asian J. Trop. Med. Pub. Hlth.	1972	nd	4337646	Musca domestica
PubMed	Geden C., Garcia-Maruniak A., Lietze V.U., Maruniak J., Boucias D.G.	Impact of house fly salivary gland hypertrophy virus (MdSGHV) on a heterologous host, Stomoxys calcitrans	J Med Entomol	2011	10.1603/me11021		Musca domestica
PubMed	Salamatian I., Moshaverinia A., Razmyar J., Ghaemi M.	In vitro Acquisition and Retention of Low-Pathogenic Avian Influenza H9N2 by Musca domestica (Diptera: Muscidae)	J Med Entomol	2020	10.1093/jme/tjz175		Musca domestica
PubMed	Davidson I., Braverman Y.	Insect contribution to horizontal transmission of Reticuloendotheliosis virus	J Med Entomol	2005	10.1093/jmedent/42.2.128		Musca domestica
PubMed	Prieto A., Díaz-Cao J.M., Fernández-Antonio R., Panadero R., López-Lorenzo G., Díaz P., Pérez-Creo A., Morrondo M.P., Fernández G.	Lesser housefly (Fannia canicularis) as possible mechanical vector for Aleutian mink disease virus	Vet Microbiol	2018	10.1016/j.vetmic.2018.05.024		Musca domestica
PubMed	Haddow A.D., Nasar F., Schellhase C.W., Moon R.D., Padilla S.L., Zeng X., Wollen-Roberts S.E., Shamblin J.D., Grimes E.C., Zelko J.M., Linthicum K.J., Bavari S., Pitt M.L., Trefry J.C.	Low potential for mechanical transmission of Ebola virus via house flies (Musca domestica)	Parasit Vectors	2017	10.1186/s13071-017-2149-x		Musca domestica
PubMed	Calibeo-Hayes D., Denning S.S., Stringham S.M., Guy J.S., Smith L.G., Watson D.W.	Mechanical transmission of turkey coronavirus by domestic houseflies (Musca domestica Linnaeaus)	Avian Diseases	2003	10.1637/0005-2086(2003)047[0149:MTOTCB]2.0.CO;2		Musca domestica
PubMed	Tan S.W., Yap K.L., Lee H.L.	Mechanical transport of rotavirus by the legs and wings of Musca domestica (Diptera: Muscidae)	J Med Entomol	1997	10.1093/jmedent/34.5.527		Musca domestica
Other source	Wuryastuty H., Wasito R.	Molecular Identification of Avian Influenza A Virus in House Flies (Musca domestica Linnaeus) Collected from Different Poultry Farms in Indonesia	J Sains Vet	2013	10.22146/jsv.2623		Musca domestica
PubMed	Prompiboon P., Lietze V.U., Denton J.S., Geden C.J., Steenberg T., Boucias D.G.	Musca domestica salivary gland hypertrophy virus, a globally distributed insect virus that infects and sterilizes female houseflies	Appl Environ Microbiol	2010	10.1128/AEM.02424-09		Musca domestica
PubMed	Chakrabarti S., King D.J., Cardona C.J., Gerry A.C.	Persistence of exotic Newcastle disease virus (ENDV) in laboratory infected Musca domestica and Fannia canicularis	Avian Diseases	2008	10.1637/8173-111407-Reg		Musca domestica
PubMed	Nielsen A.A., Skovgård H., Stockmarr A., Handberg K.J., Jørgensen P.H.	Persistence of low-pathogenic avian influenza H5N7 and H7N1 subtypes in house flies (Diptera: Muscidae)	J Med Entomol	2011	10.1603/me11017		Musca domestica
PubMed	Turell M.J., Dohm D.J., Geden C.J., Hogsette J.A., Linthicum K.J.	Potential for stable flies and house flies (Diptera: Muscidae) to transmit Rift Valley fever virus	J Am Mosq Control Assoc	2010	10.2987/10-6070.1		Musca domestica
PubMed	Kariithi H.M., Yao X., Yu F., Teal P.E., Verhoeven C.P., Boucias D.G.	Responses of the Housefly, Musca domestica, to the Hytrosavirus Replication: Impacts on Host's Vitellogenesis and Immunity	Front Microbiol	2017	10.3389/fmicb.2017.00583		Musca domestica
PubMed	Schurrer J.A., Dee S.A., Moon R.D., Murtaugh M.P., Finnegan C.P., Deen J., Kleiboeker S.B., Pijoan C.B.	Retention of ingested porcine reproductive and respiratory syndrome virus in houseflies	Am J Vet Res	2005	10.2460/ajvr.2005.66.1517		Musca domestica
PubMed	Geden C.J., Steenberg T., Lietze V.U., Boucias D.G.	Salivary gland hypertrophy virus of house flies in Denmark: prevalence, host range, and comparison with a Florida isolate	J Vector Ecol	2011	10.1111/j.1948-7134.2011.00163.x		Musca domestica
PubMed	Geden C.J., Lietze V.U., Boucias D.G.	Seasonal prevalence and transmission of salivary gland hypertrophy virus of house flies (Diptera: Muscidae)	J Med Entomol	2008	10.1603/0022-2585(2008)45[42:spatos]2.0.co;2		Musca domestica
Web of Science	Moussa A.Y., Hawkes R.A., Dickson M.R., Shipp E., Woods A.	SEROLOGICAL RELATIONSHIPS OF THE HOUSEFLY VIRUS AND SOME MEMBERS OF THE FAMILY REOVIRIDAE	Aust. J. Biol. Sci.	1982	10.1071/BI9820669		Musca domestica
PubMed	Gudnadottir M.G.	Studies of the fate of type 1 polioviruses in flies	J Exp Med	1961	10.1084/jem.113.1.159		Musca domestica
PubMed	Otake S., Dee S.A., Moon R.D., Rossow K.D., Trincado C., Pijoan C.	Studies on the carriage and transmission of porcine reproductive and respiratory syndrome virus by individual houseflies (Musca domestica)	Vet Rec	2004	10.1136/vr.154.3.80		Musca domestica
PubMed	Otake S., Dee S.A., Moon R.D., Rossow K.D., Trincado C., Farnham M., Pijoan C.	Survival of porcine reproductive and respiratory syndrome virus in houseflies	Can J Vet Res	2003	nd	12889726	Musca domestica
Web of Science	Masiuk D.N., Nedzvetsky V.S., Sosnitskiy A.I., Kokarev A.V., Koliada S.G.	The characteristics, emergent properties and manner of spread in Ukraine of the Porcine Epidemic Diarrhea Virus	Regul. Mech. Biosyst.	2018	10.15421/021860		Musca domestica
PubMed	Turčinavičienė J., Petrašiūnas A., Bernotienė R., Masiulis M., Jonušaitis V.	The contribution of insects to African swine fever virus dispersal: data from domestic pig farms in Lithuania	Med Vet Entomol	2020	10.1111/mve.12499		Musca domestica
PubMed	Rachimi S., Burand J.P., Geden C., Stoffolano J.G.	The Effect of the Musca domestica Salivary Gland Hypertrophy Virus on Food Consumption in Its Adult Host, the Common House Fly (Diptera: Muscidae)	J Med Entomol	2021	10.1093/jme/tjaa281		Musca domestica
PubMed	Barin A., Arabkhazaeli F., Rahbari S., Madani S.A.	The housefly, Musca domestica, as a possible mechanical vector of Newcastle disease virus in the laboratory and field	Med Vet Entomol	2010	10.1111/j.1365-2915.2009.00859.x		Musca domestica
PubMed	Wanaratana S., Panyim S., Pakpinyo S.	The potential of house flies to act as a vector of avian influenza subtype H5N1 under experimental conditions	Med Vet Entomol	2011	10.1111/j.1365-2915.2010.00928.x		Musca domestica
PubMed	HURLBUT H.S.	The recovery of poliomyelitis virus after parenteral introduction into cockroaches and houseflies	J Infect Dis	1950	10.1093/infdis/86.1.103		Musca domestica
PubMed	Noguchi H., Kudo R.	THE RELATION OF MOSQUITOES AND FLIES TO THE EPIDEMIOLOGY OF ACUTE POLIOMYELITIS	J Exp Med	1917	10.1084/jem.26.1.49		Musca domestica
PubMed	Medveczky I., Kovács L., Kovács F., Papp L.	The role of the housefly, Musca domestica, in the spread of Aujeszky's disease (pseudorabies)	Med Vet Entomol	1988	10.1111/j.1365-2915.1988.tb00052.x		Musca domestica
PubMed	Melnick J.L., Penner L.R.	The survival of poliomyelitis and Coxsackie viruses following their ingestion by flies	J Exp Med	1952	10.1084/jem.96.3.255		Musca domestica
PubMed	Lietze V.U., Salem T.Z., Prompiboon P., Boucias D.G.	Tissue tropism of the Musca domestica salivary gland hypertrophy virus	Virus Res	2011	10.1016/j.virusres.2010.06.015		Musca domestica
PubMed	Herm R., Tummeleht L., Jürison M., Vilem A., Viltrop A.	Trace amounts of African swine fever virus DNA detected in insects collected from an infected pig farm in Estonia	Vet Med Sci	2020	10.1002/vms3.200		Musca domestica
PubMed	Lietze V.U., Sims K.R., Salem T.Z., Geden C.J., Boucias D.G.	Transmission of MdSGHV among adult house flies, Musca domestica (Diptera: Muscidae), occurs via oral secretions and excreta	J Invertebr Pathol	2009	10.1016/j.jip.2009.02.007		Musca domestica
PubMed	Rogoff W.M., Carbrey E.C., Bram R.A., Clark T.B., Gretz G.H.	Transmission of Newcastle disease virus by insects: detection in wild Fannia spp. (Diptera: Muscidae)	J Med Entomol	1975	10.1093/jmedent/12.2.225		Musca domestica
PubMed	Otake S., Dee S.A., Rossow K.D., Moon R.D., Trincado C., Pijoan C.	Transmission of porcine reproductive and respiratory syndrome virus by houseflies (Musca domestica)	Vet Rec	2003	10.1136/vr.152.3.73		Musca domestica
PubMed	Lietze V.U., Abd-Alla A.M., Boucias D.G.	Two hytrosaviruses, MdSGHV and GpSGHV, induce distinct cytopathologies in their respective host insects	J Invertebr Pathol	2011	10.1016/j.jip.2011.03.006		Musca domestica
Other source	Streett D.A., Oma E.A., Henry J.E.	Cross infection of three grasshopper species with the Melanoplus sanguinipes entomopoxvirus.	J Invertebr Pathol	1990	10.1016/0022-2011(90)90130-x		Schistocerca americana
Other source	Henry J.E.	Development of the crystalline-array virus (CAV) in cultures of dorsal vessels from Schistocerca americana (Orthoptera: Acrididae)	J Invertebr Pathol	1972	10.1016/0022-2011(72)90229-7		Schistocerca americana
Other source	Henry J.E. Jutila J.	The Isolation of a Polyhedrosis Virus from a Grasshopper	J Invertebr Pathol	1966	10.1016/0022-2011(66)90060-7		Schistocerca americana
PubMed	Henry J.E., Oma E.A.	Ultrastructure of the replication of the grasshopper crystalline-array virus in Schistocerca americana compared with other picornaviruses	J Invertebr Pathol	1973	10.1016/0022-2011(73)90212-7		Schistocerca americana
Other source	Bensimon A., Zinger S., Gerassi E., Hauschner A., Harpaz I., Sela I.	‘‘Dark cheeks,’’ a lethal disease of locusts provoked by a lepidopterous baculovirus.	J Invertebr Pathol	1987	10.1016/0022-2011(87)90090-5		Schistocerca gregaria
PubMed	Hawkes F.	A virus-like structure in the desert locust	Naturwissenschaften	1968	10.1007/BF00660141		Schistocerca gregaria
Other source	Jakob N.J., Kleespies R.G., Tidona C.A., Müller K., Gelderblom H.R., Darai G.	Comparative analysis of the genome and host range characteristics of two insect iridoviruses: Chilo iridescent virus and a cricket iridovirus isolate	J Gen Virol	2002	10.1099/0022-1317-83-2-463		Schistocerca gregaria
Other source	Purrini K., Rohde M.	Light and electron microscope studies on two new diseases in natural populations of the desert locust, Schistocerca gregaria, and the grassland locust, Chortipes sp., caused by two entomopoxviruses	J Invertebr Pathol	1988	10.1016/0022-2011(88)90036-5		Schistocerca gregaria
Other source	Kelly D., Ayres M., Lescott T., Robertson J., Happ G.	A small iridescent virus (type 29) isolated from Tenebrio molitor: a comparison of its proteins and antigens with six other iridescent viruses.	J Gen Virol	1979	10.1099/0022-1317-42-1-95		Tenebrio molitor
Other source	Black P.N., Blair C.D., Butcher A., Capinerga J.L., Happ, G.M.	Biochemistry and ultrastructure of iridescent virus type 29	J Invertebr Pathol	1981	10.1016/0022-2011(81)90028-8		Tenebrio molitor
Web of Science	Vandeweyer D., Lievens B., Van Campenhout L.	Identification of bacterial endospores and targeted detection of foodborne viruses in industrially reared insects for food	NAT. FOOD	2020	10.1038/s43016-020-0120-z		Tenebrio molitor
Web of Science	Gencer D., Yesilyurt A., Gullu M., Demir I., Nalcacioglu R.	Insecticidal activities of wild type and recombinant invertebrate iridescent viruses on five common pests	Turk Entomol Derg .	2020	10.16970/entoted.700189		Tenebrio molitor
Web of Science	La Fauce K.A., Owens L.	The use of insects as a bioassay for Penaeus merguiensis densovirus (PmergDNV)	J Invertebr Pathol	2008	10.1016/j.jip.2007.11.006		Tenebrio molitor
Other resource	Szelei J., Woodring J., Goettel M.S., Duke G., Jousset F.-X., Liu K.Y., Zadori Z., Li Y., Styer E., Boucias D.G., Kleespies R.G., Bergoin M., Tijssen P.	Susceptibility of North-American and European crickets to Acheta domesticus densovirus (AdDNV) and associated epizootics	J Invertebr Pathol	2011	10.1016/j.jip.2010.12.009		Tenebrio molitor
PubMed	Tokarev Y.S., Malysh S.M., Volodartseva Y.V., Gerus A.V., Berezin M.V.	Molecular Identification of a Densovirus in Healthy and Diseased Zophobas morio (Coleoptera, Tenebrionidae)	Intervirology	2019	10.1159/000508839		Zophobas morio
Other resource	Bakonyi T., Forgach P., Marton S., Bercic R.L., Vida L., Rusvai M.	Identification of a novel densovirus in the darkling beetle Zophobas morio.	Acta Microbiol. Immunol. Hungar.	2015	nd		Zophobas morio
